# Supplementary material for: Toxoplasma gondii ROP5 Enhances Type I IFN Responses by Promoting Ubiquitination of STING
Source: Int J Mol Sci. 2024 Oct 19;25(20):11262. doi: 10.3390/ijms252011262 (PMC11508707; doi:10.3390/ijms252011262)
Supplement: Supplementary file 1 [file ijms-25-11262-s001.zip]

Archive with 1 entries (1 files):
- ijms-3186142-supplementary.pdf
